# Supplementary material for: Trend analysis and prediction of injury death in Xi’an city, China, 2005-2020
Source: Arch Public Health. 2022 Nov 19;80:238. doi: 10.1186/s13690-022-00988-y (PMC9675969; doi:10.1186/s13690-022-00988-y)
Supplement: Supplementary file 15 — Additional file 15: Additional Table 10. Motor vehicle traffic accidents mortality prediction in Xi’an [file 13690_2022_988_MOESM15_ESM.zip]

Archive with 2 entries (2 files):
- 1-Additional Table 10.docx
- 2-Additional Table 10.docx
